# Supplementary material for: Search for germline gene variants in colorectal cancer families presenting with multiple primary colorectal cancers
Source: Int J Cancer. 2024 Dec 10;156(7):1393–403. doi: 10.1002/ijc.35283 (PMC11789446; doi:10.1002/ijc.35283)
Supplement: Supplementary file 2 — Table S3. (A) Overview of the missense variants prioritized in cancer patients with personal and family history of CRC. Variants potentially affecting protein functions relevant to CRC development are highlighted in bold. (B) Overview of the stop‐gain variants leading to truncated proteins in cancer patients with personal and family history of CRC. Variants potentially affecting protein functions relevant to CRC development are highlighted in bold. (C) Overview of the canonical splice‐site variants in cancer patients with personal and family history of CRC. Variants potentially affecting protein functions relevant to CRC development are highlighted in bold. (D) Overview of the frame‐shift variants leading to truncated proteins in cancer patients with personal and family history of CRC. Variants potentially affecting protein functions relevant to CRC development are highlighted in bold. [file IJC-156-1393-s002.xlsx]

## Sheet: 3A. Missense
Supplementary Table 3A. Overview of the missense variants prioritized in cancer patients with personal and family history of CRC. Variants potentially affecting protein functions relevant to CRC development are highlighted in bold.
Family_ID	Gene	Gene name	Chrom_Pos_Ref_Alt	HGVSc	HGVSp	CADD_phred	Deleteriousness score n/9	gnomAD Missense score (Z positive -> increased constraint)	AlphaMissense class	AlphaMissense pathogenicity	REVEL score*	Function
F6	LAMC2	Laminin Subunit Gamma 2	1_183227656_C_T	ENST00000264144.5:c.1427C>T	p.Thr476Met	23.7	6.5	1.35	likely benign	0.098	0.372	Cell adhesion
	PLCL1	Phospholipase C Like 1 (Inactive)	2_198084947_A_T	ENST00000428675.6:c.1430A>T	p.Lys477Ile	25.6	6	1.68	likely pathogenic	0.729	0.416	Inositol phospholipid-based intracellular signaling
	SRGAP3	SLIT-ROBO Rho GTPase Activating Protein 3	3_8990664_G_A	ENST00000383836.8:c.2734C>T	p.Arg912Trp	25.5	5	2.61	likely benign	0.245	0.224	RAC1 activation
	STAB1	Stabilin 1	3_52507992_A_T	ENST00000321725.10:c.2114A>T	p.Lys705Met	25.8	7	1.55	likely benign	0.229	0.648	Inflammatory response
	LRBA	LPS Responsive Beige-Like Anchor Protein	4_150900202_A_G	ENST00000651943.2:c.1771T>C	p.Tyr591His	29.1	5	1.35	likely pathogenic	0.837	0.577	Immune response
	ECHDC1	Ethylmalonyl-CoA Decarboxylase 1	6_127314831_G_A	ENST00000454859.8:c.482C>T	p.Thr161Ile	32	5	0.68	likely pathogenic	0.915	0.455	Fatty acid beta-oxidation
	AHR	Aryl Hydrocarbon Receptor	7_17309992_A_G	ENST00000242057.9:c.122A>G	p.Asp41Gly	28.7	7	0.65	likely pathogenic	0.99	0.929	Xenobiotic metabolism
	DMBT1	Deleted In Malignant Brain Tumors 1	10_122589066_G_A	ENST00000338354.10:c.1906G>A	p.Ala636Thr	24.8	5	-0.37	likely pathogenic	0.931	0.295	Candidate TSG for CRC; Immune response
	CPXM2	Carboxypeptidase X, M14 Family Member 2	10_123798051_G_A	ENST00000241305.4:c.814C>T	p.Arg272Cys	28.1	9	0.8	likely pathogenic	0.856	0.943	Protein processing
	ABCD2	ATP Binding Cassette Subfamily D Member 2	12_39619059_G_A	ENST00000308666.4:c.557C>T	p.Thr186Ile	22.9	6	2.3	likely benign	0.146	0.574	Unkown; Fatty acid transport
	SLC7A8	Solute Carrier Family 7 Member 8	14_23143111_A_C	ENST00000316902.12:c.602T>G	p.Ile201Ser	28.9	7.5	1.3	likely pathogenic	0.994	0.95	Amino acid transport
	SHC4	SHC Adaptor Protein 4	15_48856068_T_C	ENST00000332408.9:c.1127A>G	p.Asn376Ser	25.2	5.5	0.47	ambiguous	0.408	0.198	Protein tyrosine kinase signaling
	ARNT2	Aryl Hydrocarbon Receptor Nuclear Translocator 2	15_80563151_T_A	ENST00000303329.9:c.1228T>A	p.Trp410Arg	29.5	5	2.34	likely pathogenic	0.999	0.669	Xenobiotic metabolism
	FHOD1	Formin Homology 2 Domain Containing 1	16_67231675_G_C	ENST00000258201.9:c.2347C>G	p.Leu783Val	26.2	5	1.33	likely benign	0.305	0.319	Coordination of microtubules with actin fibers; cell elongation
	HOXB5	Homeobox B5	17_48592237_G_A	ENST00000239151.6:c.782C>T	p.Ala261Val	23.1	5	0.73	likely benign	0.203	0.225	Transcription factor; gut development
	CHEK2	Checkpoint Kinase 2	22_28725099_T_C*	ENST00000404276.6:c.470T>C	p.Ile157Thr	23.5	5.5	-0.02	likely benign	0.316	0.538	Cell cycle, DNA repair
F7	TTC21B	Tetratricopeptide Repeat Domain 21B	2_165917459_T_C	ENST00000243344.8:c.1697A>G	p.His566Arg	25.4	7	0.59	ambiguous	0.487	0.849	Cilium assembly; SHH signal transduction
	SLC9A3	Solute Carrier Family 9 Member A3	5_482548_C_G	ENST00000264938.8:c.1356G>C	p.Gln452His	33	5.5	0.98	likely pathogenic	0.954	0.421	Ion transport
	SLC6A18	Solute Carrier Family 6 Member 18	5_1243612_C_A	ENST00000324642.4:c.1189C>A	p.Pro397Thr	23.6	7.5	0.7	likely benign	0.087	0.836	Amino acid transport
	TBC1D9B	TBC1 Domain Family Member 9B	5_179873201_G_A	ENST00000355235.8:c.2234C>T	p.Pro745Leu	28.5	5	0.89	likely benign	0.116	0.323	GTPase activation
	COL12A1	Collagen Type XII Alpha 1 Chain	6_75102661_G_T	ENST00000322507.13:c.8351C>A	p.Pro2784His	27	7	3.55	likely benign	0.174	0.748	Cell adhesion; ECM organization
	SENP6	SUMO Specific Peptidase 6	6_75697500_T_G	ENST00000447266.7:c.2271T>G	p.Phe757Leu	27.8	5	0.53	likely pathogenic	0.99	0.355	Ubiquitin-like molecule; cell cycle; regulation of spindle assembly
	PBLD	Phenazine Biosynthesis Like Protein Domain Containing	10_68288982_T_C	ENST00000358769.7:c.461A>G	p.Tyr154Cys	26.1	5.5	1.22	likely benign	0.217	0.251	Maintenance of gastrointestinal epithelium; regulation of TGFbeta signaling
	POLL	DNA Polymerase Lambda	10_101583527_G_A	ENST00000370162.8:c.1046C>T	p.Ala349Val	29.1	8	1.61	likely pathogenic	0.693	0.847	DNA repair
	SC5D	Sterol-C5-Desaturase	11_121303564_G_T	ENST00000264027.9:c.189G>T	p.Met63Ile	22.8	6.5	1.17	ambiguous	0.484	0.401	Cholesterol biosynthesis
	BEST3	Bestrophin 3	12_69693860_T_G	ENST00000330891.10:c.295A>C	p.Asn99His	26.4	8	1.06	likely benign	0.291	0.699	Ion channel
	UTP20	UTP20 Small Subunit Processome Component	12_101385705_C_T	ENST00000261637.5:c.8179C>T	p.Arg2727Trp	28.4	8	2.18	likely pathogenic	0.642	0.787	rRNA processing
	MYH6	Myosin Heavy Chain 6	14_23390443_G_T	ENST00000405093.9:c.3346C>A	p.Arg1116Ser	25.4	6	4.13	likely pathogenic	0.933	0.812	Motor protein
	ABCD4	ATP Binding Cassette Subfamily D Member 4	14_74296357_T_A	ENST00000356924.9:c.518A>T	p.Tyr173Phe	24.5	8	0.52	likely benign	0.135	0.791	Fatty acid transport
	GPRC5C	G Protein-Coupled Receptor Class C Group 5 Member C	17_74440002_C_A	ENST00000392627.7:c.226C>A	p.Pro76Thr	24.3	7	0.67	likely pathogenic	0.624	0.915	Unknown
	LRFN1	Leucine Rich Repeat And Fibronectin Type III Domain Containing 1	19_39314658_G_C	ENST00000248668.5:c.679C>G	p.Pro227Ala	25.5	5.5	1.1	likely pathogenic	0.68	0.447	Regulation postsynaptic density assembly
	ZNFX1	Zinc Finger NFX1-Type Containing 1	20_49264766_G_A	ENST00000396105.6:c.2101C>T	p.Arg701Trp	29.5	6.5	4.08	likely benign	0.147	0.48	Innate immunity
	SMC1B	Structural Maintenance Of Chromosomes 1B	22_45372273_C_T	ENST00000357450.9:c.2078G>A	p.Arg693His	24.6	6	2.43	likely benign	0.254	0.643	Cell cycle; meiosis
F8	ACOT11	Acyl-CoA Thioesterase 11	1_54594614_C_T	ENST00000343744.7:c.530C>T	p.Ala177Val	26.9	5.5	0.74	likely pathogenic	0.953	0.461	Lipid metabolism
	EPB41	Erythrocyte Membrane Protein Band 4.1	1_29112395_C_T	ENST00000343067.9:c.2443C>T	p.Arg815Cys	26.4	7	2.35	likely pathogenic	0.831	0.783	Erythrocyte shape and deformability
	COL4A4	Collagen Type IV Alpha 4 Chain	2_227007353_C_T	ENST00000396625.5:c.5045G>A	p.Arg1682Gln	27.1	7	2.22	likely benign	0.19	0.847	ECM organization
	TRAK1	Trafficking Kinesin Protein 1	3_42125503_G_A	ENST00000327628.10:c.175G>A	p.Asp59Asn	28.7	5	1.82	ambiguous	0.454	0.271	Endosome-to-lysosome trafficking
	AMOTL2	Angiomotin Like 2	3_134371411_G_A	ENST00000249883.10:c.23C>T	p.Ser8Leu	29.2	5.5	0.75	likely pathogenic	0.577	0.186	Angiogenesis; Wnt-signaling
	WDR19	WD Repeat-Containing Protein 19	4_39231943_T_C	ENST00000399820.8:c.2129T>C	p.Leu710Ser	28.5	8.5	1.25	likely pathogenic	0.951	0.94	Cilium biogenesis/degradation
	BRPF3	Bromodomain And PHD Finger Containing 3	6_36200464_C_T	ENST00000357641.10:c.142C>T	p.Arg48Cys	27	5	4.3	ambiguous	0.481	0.549	Chromatin regulation; DNA replication
	RNF121	Ring Finger Protein 121	11_71990644_A_G	ENST00000361756.8:c.554A>G	p.Tyr185Cys	26.6	5.5	1.13	likely pathogenic	0.747	0.352	Ubiquitination
	TMEM25	Transmembrane Protein 25	11_118534069_C_T	ENST00000313236.10:c.877C>T	p.Arg293Trp	27.5	5	0.69	ambiguous	0.369	0.269	Regulation of neuronal excitability
	MED13L	Mediator Complex Subunit 13L	12_116237594_G_C	ENST00000281928.9:c.184C>G	p.Arg62Gly	28.7	6.5	6.28	likely benign	0.329	0.904	Transcription regulation; Wnt and SHH signaling
	NRDE2	NRDE-2, Necessary For RNA Interference, Domain Containing	14_90292787_C_G	ENST00000354366.8:c.1752G>C	p.Glu584Asp	23.8	5.5	1.67	likely pathogenic	0.963	0.473	Cell cycle; DNA damage response; mRNA processing
	PRC1	Protein Regulator Of Cytokinesis 1	15_90979162_A_C	ENST00000394249.8:c.1103T>G	p.Phe368Cys	32	5.5	0.76	likely pathogenic	0.572	0.509	Cell cycle
	PDPR	Pyruvate Dehydrogenase Phosphatase Regulatory Subunit	16_70146176_A_C	ENST00000288050.9:c.1910A>C	p.Glu637Ala	23.9	5	2.69	ambiguous	0.484	0.739	Links glycolysis to the tricarboxylic acid cycle and fatty acid synthesis
	DNAH2	Dynein Axonemal Heavy Chain 2	17_7817813_A_G	ENST00000572933.6:c.10193A>G	p.Gln3398Arg	26.3	7	4.8	ambiguous	0.476	NA	Motor protein
	PMP22	Peripheral myelin protein 22	17_15260654_T_C	ENST00000312280.9:c.74T>G	p.Val25Gly	26.2	6	0.7	ambiguous	0.474	0.624	Peripheral nervous system development
	MYO18A	Myosin XVIIIA	17_29122219_G_T	ENST00000527372.7:c.1034C>A	p.Ala345Asp	22.6	5	3.52	likely benign	0.213	0.442	Motor protein
	TEX14	Testis Expressed 14, Intercellular Bridge Forming Factor	17_58598961_T_C	ENST00000349033.10:c.2384A>G	p.Tyr795Cys	23.5	7	0.55	likely benign	0.225	0.506	Spermatogenesis; Cell cycle
	MOV10L1	Mov10 Like RISC Complex RNA Helicase 1	22_50160692_G_A	ENST00000262794.10:c.3329G>A	p.Arg1110Gln	32	9	1.46	likely pathogenic	0.958	0.801	Spermatogenesis; piRNA processing
F29	ECE1	Endothelin Converting Enzyme 1	1_21220061_C_T	ENST00000374893.11:c.2207G>A	p.Arg736His	24.5	7	2.48	likely benign	0.122	0.74	Metalloprotease
	TARS2	Threonyl-tRNA Synthetase 2, Mitochondrial	1_150499029_G_A	ENST00000369064.8:c.1534G>A	p.Glu512Lys	32	6.5	2.9	ambiguous	0.43	0.399	Protein biosynthesis
	CGN	Cingulin	1_151530092_C_T	ENST00000271636.12:c.2290C>T	p.Arg764Trp	25.5	5	1.15	NA	NA	0.327	Tight junction
	RRM2	Ribonucleotide Reductase Regulatory Subunit M2	2_10128903_C_T	ENST00000304567.10:c.854C>T	p.Ser285Leu	22.9	7	2.1	likely benign	0.171	0.474	Cell cycle; deoxyribonucleotide synthesis
	NXPE3	Neurexophilin And PC-Esterase Domain Family Member 3	3_101816887_C_T	ENST00000273347.10:c.1015C>T	p.Arg339Cys	28.7	5	1.29	likely benign	0.143	0.321	Neuropeptide-like glycoprotein
	MED12L	Mediator Complex Subunit 12L	3_151190869_C_T	ENST00000474524.5:c.1906C>T	p.Arg636Trp	24.2	5	4.02	likely benign	0.141	0.217	Transcription regulation
	EDN1	Endothelin 1	6_12294335_G_A	ENST00000379375.6:c.464G>A	p.Cys155Tyr	20.5	5.5	0.71	ambiguous	0.451	0.319	Vasoconstrictor
	PKN3	Protein Kinase N3	9_128705384_G_A	ENST00000291906.5:c.106G>A	p.Gly36Arg	29.6	6.5	1.69	likely pathogenic	0.915	0.768	Epithelial cell migration
	TCTN3	Tectonic Family Member 3	10_95664201_A_G	ENST00000371217.10:c.1690T>C	p.Trp564Arg	28.1	6.5	0.86	ambiguous	0.396	0.746	Cilinogenesis; SHH signaling
	ANO1	Anoctamin 1	11_70187796_A_T	ENST00000355303.10:c.2753A>T	p.Asp918Val	28.6	5	2.43	likely pathogenic	0.613	0.626	Ion channel; mucus secretion in intestine
	CLPB	ClpB Family Mitochondrial Disaggregase	11_72293456_G_A	ENST00000294053.9:c.2035C>T	p.Arg679Cys	29.8	5.5	1.72	likely benign	0.102	0.394	Antiviral innate immune response
	GRIK4	Glutamate Ionotropic Receptor Kainate Type Subunit 4	11_120874147_G_A	ENST00000527524.8:c.988G>A	p.Val330Met	26.6	6.5	1.99	likely benign	0.259	0.685	Ion transport
	DNAH3	Dynein Axonemal Heavy Chain 3	16_21034028_C_T	ENST00000261383.3:c.5143G>A	p.Gly1715Ser	25.9	8	2.47	likely pathogenic	0.83	0.901	Motor protein
	TMEM38A	Transmembrane Protein 38A	19_16688178_C_G	ENST00000187762.7:c.707C>G	p.Pro236Arg	24.4	5.5	0.99	likely pathogenic	0.913	0.494	Ion channel
F34	ACVR1C	Activin A Receptor Type 1C	2_157556276_G_C	ENST00000243349.13:c.361C>G	p.Pro121Ala	21.5	6	1.96	NA	NA	0.4	TGFbeta signaling
	ABCA12	ATP Binding Cassette Subfamily A Member 12	2_214951027_T_G	ENST00000272895.12:c.6704A>C	p.Glu2235Ala	23.8	7	2.91	likely benign	0.105	0.513	Lipid transport
	PROS1	Protein S	3_93896633_G_A	ENST00000394236.9:c.908C>T	p.Ala303Val	25.7	6	1.95	likely pathogenic	0.779	0.57	Blood coagulation
	PRSS16	Serine Protease 16	6_27251895_T_G	ENST00000230582.8:c.863T>G	p.Leu288Arg	25.2	5.5	1.1	likely pathogenic	0.74	0.32	T-cell development
	SESN1	Sestrin 1	6_109000642_A_G	ENST00000436639.7:c.578T>C	p.Val193Ala	26.7	5	1.54	likely pathogenic	0.802	0.482	Response to DNA damage and oxidative stress
	SEMA3D	Semaphorin 3D	7_85022591_G_A	ENST00000284136.11:c.1214C>T	p.Pro405Leu	28.9	5	0.74	likely benign	0.226	0.36	Neurogensis
	ARPC1B	Actin Related Protein 2/3 Complex Subunit 1B	7_99389957_G_T	ENST00000646101.2:c.445G>T	p.Asp149Tyr	32	6	0.85	likely pathogenic	0.966	NA	Actin polymerization; transcription regulation; DNA repair
	SMC2	Structural Maintenance Of Chromosomes 2	9_104118330_A_G	ENST00000374793.8:c.1951A>G	p.Thr651Ala	26.1	8.5	0.96	likely pathogenic	0.868	0.851	Cell cycle; mitosis
	ADAMTS14	ADAM Metallopeptidase With Thrombospondin Type 1 Motif 14	10_70752124_C_T	ENST00000373207.2:c.2626C>T	p.Arg876Cys	29.7	6.5	0.79	ambiguous	0.52	0.402	Collagen degradation
	LRRK2	Leucine Rich Repeat Kinase 2	12_40340400_G_A	ENST00000298910.12:c.6055G>A	p.Gly2019Ser	28.2	8.5	1.65	likely pathogenic	0.936	0.97	Multiple processes, e.g. autophagy, differentiation; Wnt signaling
	AAAS	Aladin WD Repeat Nucleoporin	12_53309624_A_G	ENST00000209873.9:c.787T>C	p.Ser263Pro	29.4	8	0.88	likely pathogenic	0.985	0.844	Development of the nervous system; mitosis
	HAL	Histidine Ammonia-Lyase	12_95976610_C_T	ENST00000261208.8:c.1751G>A	p.Arg584His	28.5	8	0.48	likely pathogenic	0.758	0.938	Histidine metabolism
	PTPN11	Protein Tyrosine Phosphatase Non-Receptor Type 11	12_112477722_A_G	ENST00000351677.7:c.925A>G	p.Ile309Val	23	5	4.94	likely benign	0.066	0.53	Multiple cell functions, e.g. cell growth, differentiation, mitosis, oncogenic transformation
	MYH7	Myosin Heavy Chain 7	14_23421008_C_A	ENST00000355349.4:c.3286G>T	p.Asp1096Tyr	29.9	7	6.79	likely pathogenic	0.797	0.849	Cardiac motor protein
	AQR	Aquarius Intron-Binding Spliceosomal Factor	15_34886530_T_C	ENST00000156471.10:c.2813A>G	p.Tyr938Cys	31	8.5	4.71	ambiguous	0.541	0.9	mRNA processing
	TMOD2	Tropomodulin 2	15_51776961_A_T	ENST00000249700.9:c.436A>T	p.Asn146Tyr	27.6	5.5	0.84	likely benign	0.11	0.237	Actin-regulatory protein
	ABCC6	ATP Binding Cassette Subfamily C Member 6	16_16198145_G_A	ENST00000205557.12:c.1214C>T	p.Ala405Val	23.4	5	1.02	likely benign	0.102	0.558	Multidrug resistance
	NOL4	Nucleolar Protein 4	18_34129929_G_A	ENST00000261592.10:c.356C>T	p.Thr119Met	23.9	6	2.27	likely benign	0.076	0.328	Unknown
	TPGS2	Tubulin Polyglutamylase Complex Subunit 2	18_36800287_G_T	ENST00000334295.9:c.407C>A	p.Pro136His	28.4	5.5	0.61	likely pathogenic	0.997	0.512	Cilia and flagella polyglutamylation, their biogenesis and motility
	FAAP24	FA Core Complex Associated Protein 24	19_32976560_C_T	ENST00000588258.6:c.526C>T	p.Leu176Phe	26.5	5.5	0.97	likely benign	0.151	NA	DNA damage response
F36	OTOF	Otoferlin	2_26480253_A_G	ENST00000272371.7:c.1862T>C	p.Met621Thr	24.6	8	1.1	likely pathogenic	0.966	0.949	Calsium ion sensor
	MOGS	Mannosyl-Oligosaccharide Glucosidase	2_74461994_C_G	ENST00000448666.7:c.1795G>C	p.Asp599His	26.2	7	0.85	likely pathogenic	0.985	NA	N-linked oligosaccharide processing
	SLC11A1	Solute Carrier Family 11 Member 1	2_218393014_C_G	ENST00000233202.11:c.1198C>G	p.Arg400Gly	21.8	7.5	0.7	likely pathogenic	0.92	0.693	Ion transport; inflammatory response; Crohn disease
	PDE12	Phosphodiesterase 12	3_57557683_T_C	ENST00000311180.9:c.1304T>C	p.Leu435Pro	32	8	2.18	likely pathogenic	0.966	0.94	mRNA processing
	PCDHGC5	Protocadherin Gamma Subfamily C, 5	5_141489982_C_T	ENST00000252087.3:c.742C>T	p.Arg248Cys	27	5	2.13	likely benign	0.296	0.179	Cell adhesion
	ABCC10	ATP Binding Cassette Subfamily C Member 10	6_43447820_G_A	ENST00000372530.9:c.3842G>A	p.Arg1281His	32	8.5	2.21	ambiguous	0.387	0.954	Multidrug resistance
	EZR	Ezrin	6_158785391_C_T	ENST00000367075.4:c.385G>A	p.Ala129Thr	25.9	7	1.35	likely benign	0.25	0.755	Cell adhesion and shape, migration; cancer
	COL1A2	Collagen Type I Alpha 2 Chain	7_94427840_C_T	ENST00000297268.11:c.3481C>T	p.Arg1161Cys	29.5	7	3.53	likely pathogenic	0.961	0.824	ECM organization
	TRPS1	Transcriptional Repressor GATA Binding 1	8_115619928_T_C	ENST00000395715.8:c.170A>G	p.Glu57Gly	26.6	6.5	2.58	likely benign	0.133	0.632	Transcription regulation
	ZHX1	Zinc Fingers And Homeoboxes 1	8_123255364_G_C	ENST00000395571.8:c.583C>G	p.Arg195Gly	25.1	5.5	3.22	likely pathogenic	0.888	0.299	Transcription regulation; Increase of DNMT3B-mediated repressive transcriptional activity
	RBM20	RNA Binding Motif Protein 20	10_110835878_C_A	ENST00000369519.4:c.3584C>A	p.Ser1195Tyr	26.3	7	0.72	ambiguous	0.461	0.484	mRNA processing
	KRT6B	Keratin 6B	12_52449588_G_C	ENST00000252252.4:c.958C>G	p.Leu320Val	24.7	6.5	0.91	ambiguous	0.357	0.406	Keratinization
	TGM5	Transglutaminase 5	15_43252858_A_G	ENST00000220420.10:c.763T>C	p.Trp255Arg	26	8.5	1.18	likely pathogenic	0.995	0.887	Cross-linking of proteins
	ITGB4	Integrin Subunit Beta 4	17_75756515_C_T	ENST00000200181.8:c.4795C>T	p.Arg1599Cys	31	5.5	2.17	likely benign	0.106	0.507	Cell adhesion; cancer
F43	GLI2	GLI Family Zinc Finger 2	2_120988820_C_G	ENST00000361492.9:c.2855C>G	p.Ala952Gly	24.3	5.5	0.49	NA	NA	0.297	Transcription regulation; SHH pathway
	LRP2	LDL Receptor Related Protein 2	2:169206963_C_T	ENST00000649046.1:c.6757G>A	p.Asp2253Asn	27.1	5.5	4.51	ambiguous	0.54	NA	Multi-ligand endocytic receptor
	AAMP	Angio Associated Migratory Cell Protein	2:218266547_C_G	ENST00000248450.9:c.575G>C	p.Gly192Ala	24.4	5.5	2.39	likely pathogenic	0.687	0.494	Angiogenesis
	COL6A3	Collagen Type VI Alpha 3 Chain	2_237365895_G_A	ENST00000295550.9:c.5641C>T	p.Arg1881Cys	24.6	5	2.09	likely benign	0.218	0.433	ECM organization
	FBN2	Fibrillin 2	5:128350964_G_A	ENST00000262464.9:c.2716C>T	p.Arg906Cys	25	7	3.28	likely pathogenic	0.733	0.794	Elastic fiber assembly; osteoblast maturation
	TGFBI	Transforming Growth Factor Beta Induced	5:136055770_C_T	ENST00000442011.7:c.1501C>T	p.Pro501Ser	23.5	5.5	0.58	likely benign	0.325	0.543	ECM organization; TGFbeta signaling
	GBGT1	Globoside Alpha-1,3-N-Acetylgalactosaminyltransferase 1 (FORS Blood Group)	9_133153893_C_T	ENST00000372040.9:c.728G>A	p.Arg243His	23.9	5	0.6	likely benign	0.114	0.34	Glycosyltransferase
	NAT10	N-Acetyltransferase 10	11_34136983_G_T	ENST00000257829.8:c.2168G>T	p.Trp723Leu	32	8	1.46	likely pathogenic	0.988	0.825	RNA processing
	FOXN1	Forkhead Box N1	17_28537146_A_G	ENST00000579795.6:c.1657A>G	p.Ser553Gly	22.6	7	0.81	likely benign	0.279	NA	Transcription regulation; thymus development
	FBN3	Fibrillin 3	19:8088093_C_T	ENST00000600128.6:c.6463G>A	p.Gly2155Ser	25	5.5	1.33	likely benign	0.17	NA	ECM component
	UNC13A	Unc-13 Homolog A	19_17639520_G_T	ENST00000519716.7:c.2862C>A	p.Asn954Lys	23.6	5	5.19	likely pathogenic	0.991	0.531	Exocytosis
	APLP1	Amyloid Beta Precursor Like Protein 1	19:35879209_G_A	ENST00000221891.9:c.1849G>A	p.Val617Met	25.8	5	0.62	ambiguous	0.35	0.565	Apoptosis; cell adhesion; endocytosis
	CDK5RAP1	CDK5 Regulatory Subunit Associated Protein 1	20_33379636_G_A	ENST00000357886.8:c.974C>T	p.Ser325Leu	26.8	5	1.46	likely benign	0.265	0.376	tRNA processing
F1_S3	PPFIA4	PTPRF Interacting Protein Alpha 4	1-203068518-G-A	ENST00000295706.9:c.3214G>A	p.Ala1072Thr	25.9	5.5	0.59	likely benign	0.109	0.524	Focal adhesion
	PALD1	Phosphatase Domain Containing Paladin 1	10-70539724-C-T	ENST00000263563.7:c.1870C>T	p.Arg624Cys	25.6	5.5	1.09	likely benign	0.246	0.537	Tyrosine phosphatase
	ZW10	Zw10 Kinetochore Protein	11-113736645-C-G	ENST00000200135.8:c.2194G>C	p.Ala732Pro	27	5.5	1.53	likely pathogenic	0.984	0.466	Cell cycle; mitosis
	SDS	Serine Dehydratase	12-113398768-G-A	ENST00000257549.9:c.272C>T	p.Thr91Ile	25.5	8.5	1.22	ambiguous	0.508	0.848	Lipid metabolism
	SRCAP	Snf2 Related CREBBP Activator Protein	16-30721467-C-T	ENST00000262518.9:c.3532C>T	p.Arg1178Cys	27.5	6	3.63	likely pathogenic	0.723	0.586	Chromatin regulation
	KCNH6	Potassium Voltage-Gated Channel Subfamily H Member 6	17-63535774-T-G	ENST00000314672.10:c.1207T>G	p.Leu403Val	24.1	8.5	1.33	likely pathogenic	0.865	0.87	Ion transport
	TIMMDC1	Translocase Of Inner Mitochondrial Membrane Domain Containing 1	3-119523695-T-G	ENST00000494664.1:c.797T>G	p.Ile266Ser	26	5.5	0.56	likely pathogenic	0.592	0.243	Chaperone
	MEGF10	Multiple EGF Like Domains 10	5-127440835-G-A	ENST00000503335.7:c.2330G>A	p.Arg777His	31	5.5	2.07	likely benign	0.269	0.487	Cell adhesion; Myogenesis; Phagocytosis
	SH3TC2	SH3 Domain And Tetratricopeptide Repeats 2	5-149027810-C-T	ENST00000515425.6:c.1922G>A	p.Arg641His	25	6.5	1.01	likely benign	0.089	0.582	An adapter or docking molecule
	SLC26A2	Solute Carrier Family 26 Member 2	5-149981550-T-A	ENST00000286298.5:c.1957T>A	p.Cys653Ser	26.8	8.5	1.49	likely pathogenic	0.742	0.859	Sulfate transport
	FLNC	Filamin C	7-128840655-G-A	ENST00000325888.13:c.1657G>A	p.Gly553Ser	29.8	8.5	5.95	likely benign	0.102	0.807	Cell-extracellular matrix interactions; myogenesis
	ADCY1	Adenylate Cyclase 1	7-45657812-C-A	ENST00000297323.12:c.1234C>A	p.Arg412Ser	24.8	6.5	4.7	likely pathogenic	0.969	0.715	Biological rhythms; brain development
	MYO1E	Myosin IE	15-59214294-A-T	ENST00000288235.9:c.1209T>A	p.Phe403Leu	21.3	6.5	0.7	likely pathogenic	0.971	0.724	Actin-based molecular motor; intracellular movement and membrane trafficking
	CACNA2D3	Calcium Voltage-Gated Channel Auxiliary Subunit Alpha2delta 3	3-54885523-C-T	ENST00000474759.6:c.1993C>T	p.Arg665Cys	32	5.5	1.54	likely benign	0.137	0.598	Ion transport
	RPS10	Ribosomal Protein S10	6-34425151-T-C	ENST00000648437.1:c.77A>G	p.Lys24Arg	32	5.5	2.18	likely benign	0.178	NA	Component of the 40S ribosomal subunit; protein synthesis
	EYA4	EYA Transcriptional Coactivator And Phosphatase 4	6-133481577-C-T	ENST00000355286.12:c.1085C>T	p.Pro362Leu	25.8	7.5	1.28	likely pathogenic	0.618	0.653	Chromatin regulation; DNA repair
	AQP7	Aquaporin 7	9_33385754_A_G	ENST00000297988.6:c.638T>C	p.Ile213Thr	24.4	5	0.89	likely benign	0.219	0.446	Water transport
F12_S2	COL11A1	Collagen Type XI Alpha 1 Chain	1-102995999-C-T	ENST00000370096.9:c.2285G>A	p.Arg762Gln	28.1	8	1	likely pathogenic	0.659	0.606	Fibrillogenesis
	CCNJ	Cyclin J	10-96050307-C-T	ENST00000465148.3:c.121C>T	p.Arg41Trp	24.9	5.5	2.31	likely pathogenic	0.991	NA	Mitosis
	NRXN2	Neurexin 2	11-64652097-G-A	ENST00000265459.11:c.2474C>T	p.Thr825Met	28.8	6	3.08	likely benign	0.163	0.755	Cell adhesion in the vertebrate nervous system
	RSF1	Remodeling And Spacing Factor 1	11-77702276-T-C	ENST00000308488.11:c.953A>G	p.Asn318Ser	23	6	1.66	ambiguous	0.369	0.303	Chromatin regulation; transcription of hepatitis B virus genes
	PRDM10	PR/SET Domain 10	11-129925112-G-A	ENST00000360871.8:c.1649C>T	p.Arg550Trp	31	5.5	3.76	ambiguous	0.454	0.245	Transcription regulation; B cell differentiation and tumor suppression
	KDM8	Lysine Demethylase 8	16-27210491-G-A	ENST00000286096.9:c.368G>A	p.Cys123Tyr	27.6	5.5	1.2	likely pathogenic	0.861	0.739	Chromatin regulation; cell cyle; tumor suppressor
	PIGS	Phosphatidylinositol Glycan Anchor Biosynthesis Class S	17-28556903-G-A	ENST00000308360.8:c.1004C>T	p.Pro335Leu	28.7	7.25	1.58	likely pathogenic	0.81	0.779	GPI-anchor biosynthesis
	TUBG2	Tubulin Gamma 2	17-42665694-C-T	ENST00000251412.8:c.710C>T	p.Ser237Leu	27.5	6	3.69	likely pathogenic	0.756	0.778	Mitosis
	RECQL5	RecQ Like Helicase 5	17-75660989-T-C	ENST00000317905.10:c.952A>G	p.Ser318Gly	27.3	6.75	0.6	likely pathogenic	0.933	0.834	Cell cycle; DNA damage response
	RNF213	Ring Finger Protein 213	17-80346191-T-C	ENST00000582970.6:c.7856T>C	p.Leu2619Pro	25.3	5	4.93	likely pathogenic	0.974	NA	Ubiquitination; angiogenesis; immunity; lipid metabolism
	XRCC1	X-Ray Repair Cross Complementing 1	19-43554680-C-T	ENST00000262887.10:c.380G>A	p.Arg127Gln	28	5	0.56	likely benign	0.334	0.178	DNA single-strand break repair
	KIF3C	Kinesin Family Member 3C	2_25981406_G_T	ENST00000264712.8:c.512C>A	p.Pro171His	28.3	7	3.68	likely benign	0.225	0.64	Motor protein
	RTKN	Rhotekin	2-74428693-G-C	ENST00000272430.10:c.895C>G	p.Arg299Gly	28.1	5.25	1.11	likely pathogenic	0.728	0.52	Activation of NF-kappa-B; apoptosis
	KIF16B	Kinesin Family Member 16B	20-16428985-C-T	ENST00000354981.7:c.1442G>A	p.Gly481Asp	26.6	9	1.46	likely pathogenic	0.999	0.962	Motor protein
	ATP10D	ATPase Phospholipid Transporting 10D (Putative)	4-47536749-A-G	ENST00000273859.8:c.1207A>G	p.Ile403Val	25.3	7.5	1.69	likely benign	0.326	0.637	Lipid transport
	CNGA1	Cyclic Nucleotide Gated Channel Subunit Alpha 1	4-47937424-G-A	ENST00000514170.7:c.1058C>T	p.Thr353Ile	26	8.25	0.99	NA	NA	0.781	Phototransduction
	KIT	KIT Proto-Oncogene, Receptor Tyrosine Kinase	4-54725973-C-T	ENST00000288135.6:c.1463C>T	p.Thr488Met	25.5	5.5	4.15	likely benign	0.246	0.261	Proto-oncogene; cell proliferation, differentiation, migration and apoptosis
	SEC24A	SEC24 Homolog A, COPII Coat Complex Component	5-134697210-C-T	ENST00000398844.2:c.2071C>T	p.Leu691Phe	24	6	0.51	ambiguous	0.353	0.474	Protein transport from endoplasmic reticulum to Golgi
	BTBD9	BTB Domain Containing 9	6-38577676-A-T	ENST00000481247.6:c.1078T>A	p.Trp360Arg	31	8.25	2.48	likely pathogenic	0.999	0.954	Protein-protein interactions
	PKHD1	PKHD1 Ciliary IPT Domain Containing Fibrocystin/Polyductin	6-51887175-G-A	ENST00000371117.8:c.7067C>T	p.Pro2356Leu	27.3	7.5	1.75	likely benign	0.134	0.7	Ciliogenesis; Cell-cell and cel-matrix adhesion; Cell mobility
	AMPH	Amphiphysin	7-38466238-A-C	ENST00000356264.7:c.601T>G	p.Phe201Val	28.2	6.5	1.13	likely pathogenic	0.955	0.802	Exocytosis
* Scores can range from 0 to 1, with higher scores showing greater probability that the variant is disease-causing.

## Sheet: 3B. STOP
Supplementary Table 3B. Overview of the stop-gain variants leading to truncated proteins in cancer patients with personal and family history of CRC. Variants potentially affecting protein functions relevant to CRC development are highlighted in bold.
Family	Gene	Gene name	#Chrom	Pos	Ref	Alt	Transcript	Amino acid change (HGVS)	CADD PHRED	MutPred2_LOF score	MutPred2 mechanisms	gnomAD pLoF*	Protein function
F6	GCFC2	GC-rich sequence DNA-binding factor 2	2	75710593	G	T	ENST00000321027	Ser88Ter	36	0.49	Helix (p=0.037)	1.95	mRNA processing and splicing
F7	PNLIPRP1	Pancreatic lipase related protein 1	10	116598162	G	A	ENST00000358834.9	Trp270Ter	38	0.57	NA	1.33	Lipid catabolism
	RECQL	RecQ like helicase	12	21486541	G	A	ENST00000444129	Gln147Ter	38	0.61	Magnesium binding (p=0.036); Amidation (p=0.040)	1.03	DNA repair
	SHCBP1	SHC binding and spindle associated 1	16	46604439	G	A	ENST00000303383	Arg238Ter	36	0.4	NA	1.02	Cell proliferation, growth and differentiation
	ZMYND15	Zinc finger MYND-type containing 15	17	4742384	G	A	ENST00000433935	Trp346Ter	39	0.53	Methylation (p=0.021)	0.85	Transcription regulation, spermatogenesis
	THUMPD2	THUMP domain containing 2	2	39779191	G	A	ENST00000505747	Arg17Ter	34	NA		1.4	tRNA methylation
	BEND4	BEN domain containing 4	4	42120057	G	A	ENST00000502486	Arg462Ter	42	0.49	NA	0.76	Unkown
F8	MPP3	MAGUK P55 scaffold protein 3	17	43820920	G	A	ENST00000398389	Arg275Ter	37	0.39	NA	0.74	Cell proliferation; signal transduction; intracellular junctions
F34	DMBT1	Deleted in malignant brain tumors 1	10	122589000	C	T	ENST00000338354	Arg614Ter	33	0.5	Manganese binding (p=0.001); Disulfide linkage (p=0.003); RNA binding (p=0.005); Cadmium binding (p=0.005); Iron binding (p=0.005)	0.91	Candidate TSG for CRC; Immune response
	ALDH16A1	Aldehyde dehydrogenase 16 family member A1	19	49459695	C	T	ENST00000293350	Gln116Ter	38	0.56	Amidation (p=0.017); Methylation (p=0.029); Calcium binding (p=0.040); Magnesium binding (p=0.049)	1.18	Oxidoreductase
	LAP3	Leucine aminopeptidase 3	4	17606886	A	T	ENST00000226299	Arg440Ter	41	0.52	NA	0.97	Proteolysis
F36	FANCI	FA complementation group I	15	89295009	C	T	ENST00000310775	Gln851Ter	43	0.48	NA	0.96	DNA repair
	ANKRD53	Ankyrin repeat domain 53	2	70979841	A	T	ENST00000360589	Lys200Ter	39	0.45	NA	1.38	Cell cycle; mitosis
F43	ENDOV	Endonuclease V	17	80425035	C	T	ENST00000518137	Arg174Ter	35	0.42	NA	1.44	DNA repair
F1_S3	CELA3A	Chymotrypsin Like Elastase 3A	1	22007455	G	A	ENST00000290122	Trp194Ter	44	0.62	C-linked glycosylation(p=0.019)	1.21	Protease; digestive function in the intestine
F12_S2	EXO1	Exonuclease 1	1	241889544	G	T	ENST00000366548	Glu829Ter	45	0.5	NA	1.01	DNA repair
	LGALS3BP	Galectin 3 Binding Protein	17	78973041	C	T	ENST00000262776	Trp186Ter	34	0.51	NA	1.59	Cell adhesion; immune response
	MTERFD1=MTERF3	Mitochondrial Transcription Termination Factor 3	8	96245871	C	T	ENST00000287025	Glu296Ter	49	0.37	NA	1.21	Transcription regulation, ribosome biogenesis
	ANXA9	Annexin A9	1	150984064	C	T	ENST00000368947	Gln88Ter	35	0.41	NA	1.09	Calcium-dependent phospholipid-binding protein
*LOEUF=loss-of-function observed/expected upper bound fraction; <0.6 for Mendelian diseases

## Sheet: 3C. Splice
Supplementary Table 3C. Overview of the canonical splice-site variants in cancer patients with personal and family history of CRC. Variants potentially affecting protein functions relevant to CRC development are highlighted in bold.
Family	Gene	Gene name	#Chrom	Pos	Ref	Alt	GeneID	Ensemble transcript; HGVS	CADD_PHRED	SpliceAI-acc-loss	SpliceAI-don-loss	MMSp_acceptor	MMSp_donor	gnomAD LoF score*	Function
F7	DNAH14	Dynein axonemal heavy chain 14	1	225360892	G	A	ENSG00000185842	ENST00000682510; HGVSc:c.11987+1G>A	28.5	0	0.21	0	-3.765	0.97	Motor protein; sperm motility
	MPG	N-methylpurine DNA glycosylase	16	79424	G	T	ENSG00000103152	ENST00000356432; HGVSc:c.25-1G>T	33	0.99	0	-3.41	0	1.5	DNA repair
	CERK	Ceramide kinase	22	46721016	C	T	ENSG00000100422	ENST00000216264; HGVSc:c.143-1G>A	34	0.99	0	-3.815	0	0.83	Lipid metabolism
	FAM166A=CIMIP2A	Ciliary microtubule inner protein 2A	9	137244640	A	G	ENSG00000188163	ENST00000344774; HGVSc:c.747+2T>C	29	0	0.93	0	-1.38	1.44	Unknown
F8	ZNF347	Zinc finger protein 347	19	53149240	C	A	ENSG00000197937	ENST00000334197; HGVSc:c.142+1G>T	31	0	0.8	0	-7.705	1.87	Transcription regulation
F29	CDK18	Cyclin dependent kinase 18	1	205530350	G	A	ENSG00000117266	ENST00000429964; HGVSc:c.1312+1G>A	34	0	1	0	-4.034	1.08	Cell cycle; mitosis
F34	NOMO1	NODAL modulator 1	16	14875424	T	A	ENSG00000103512	ENST00000287667; HGVSc:c.2356+2T>A	33	0	0.98	0	-5.676	0.55	Multi-pass membrane proteins into endoplasmic reticulum membranes
	SRBD1	S1 RNA binding domain 1	2	45413113	C	A	ENSG00000068784	ENST00000263736; HGVSc:c.2513+1G>T	34	0	1	0	-6.838	0.87	Translation
F36	FAM177A1	Family with sequence similarity 177 member A1	14	35053452	G	C	ENSG00000151327	ENST00000280987; HGVSc:c.339+1G>C	34	0	1	0	-4.818	1.32	Unknown
	TTLL5	Tubulin tyrosine ligase Like 5	14	75683658	T	C	ENSG00000119685	ENST00000298832; HGVSc:c.371+2T>C	33	0	0.99	0	-1.363	0.89	Transcription
F1_S3	ITGA10	Integrin Subunit Alpha 10	1	145897010	C	A	ENSG00000143127	ENST00000369304; HGVSc:c.2744+1G>T	24.5	0	0.94	0	-6.955	0.83	Cell adhesion
F12_S2	ARNT	Aryl hydrocarbon receptor nuclear translocator	1	150818032	T	C	ENSG00000143437	ENST00000358595; HGVSc:c.1395-2A>G	34	0.98	0	-2.609	0	0.39	Xenobiotic metabolism; transcription regulation
	SEC23IP	SEC23 Interacting Protein	10	119926228	G	T	ENSG00000107651	ENST00000369075; HGVSc:c.2313+1G>T	34	0	1	0	-7.405	0.87	ER-Golgi transport of proteins
*LOEUF=loss-of-function observed/expected upper bound fraction; <0.6 for Mendelian diseases

## Sheet: 3D. Frameshift
Supplementary Table 3D. Overview of the frame-shift variants leading to truncated proteins in cancer patients with personal and family history of CRC. Variants potentially affecting protein functions relevant to CRC development are highlighted in bold.
Family	Gene	Gene name	#Chrom	Pos	Ref	Alt	Transcript	Amino acid change	CADD	MutPred2_LOF score	Mechanisms	gnomAD LoF score*	Function
F6	FNDC8	Fibronectin Type III Domain Containing 8	17	35127392	ACACC	A	ENST00000158009	His187GlnfsTer8	26.8	0.39454	NA	1.27	Unknown
	SMAD4	SMAD Family Member 4	18	51058218	CTGGT	C	ENST00000342988	Gly255SerfsTer80	29.5	0.68985	NA	0.17	Tumor suppressor; TGFbeta signaling
	SHC2	SHC Adaptor Protein 2	19	460954	CG	C	ENST00000264554	Ala15ArgfsTer164	23	0.41014	Methylation (p=0.037); Amidation (p=0.044)	1.49	Tyrosine kinase signaling
F7	CAT	Catalase	11	34456132	CTT	C	ENST00000241052	Phe279LeufsTer8	28.1	0.49495	NA	0.9	Oxidoreductase
	PDIA2	Protein Disulfide Isomerase Family A Member 2	16	284396	G	GGGGT	ENST00000219406	Cys71GlyfsTer41	32	0.39649	NA	1.76	Chaperone
F8	SMAD6	SMAD Family Member 6	15	66703558	TGGGAGCTCCCTGCTGGACGTGGCGGAGCC	T	ENST00000288840	Ser102ArgfsTer9	28.3	0.53179	NA	2	BMP and TGF-beta/activin-signaling
	ADAMTS10	ADAM Metallopeptidase With Thrombospondin Type 1 Motif 10	19	8601062	GCT	G	ENST00000270328	Glu225AlafsTer23	28.4	0.34109	Disulfide linkage (p=0); PPI hotspot (p=2.84e-05); Catalytic site (p=7.06e-05); Iron binding (p=7.14e-05); Sulfation (p=0.002)	0.47	Metalloprotease
F29	ESPN	Espin	1	6448823	G	GCGCGCCGGCTGCC	ENST00000645284	Leu556ArgfsTer32	21.7	0.38835	NA	1.31	Sensory transduction in various mechanosensory and chemosensory cells
	PIWIL3	Piwi Like RNA-Mediated Gene Silencing 3	22	24723161	CTG	C	ENST00000616349	Thr775SerfsTer3	29.1	0.31658	NA	1.11	RNA-mediated gene silencing; spermatogenesis
F34	OPTN	Optineurin	10	13112464	T	TAG	ENST00000378747	Asp128ArgfsTer22	22.3	0.30452	Coiled coil (p=0.022); Helix (p=0.045); Carboxylation (p=0.046)	0.88	Autophagy; innate immunity
	INSC	INSC Spindle Orientation Adaptor Protein	11	15190800	CG	C	ENST00000379556	Arg227ProfsTer3	33	0.51242	NA	1.38	Development, differentiation, neurogenesis
	FARP2	FERM, ARH/RhoGEF And Pleckstrin Domain Protein 2	2	241468263	CCT	C	ENST00000264042	Leu674GlnfsTer31	26.6	0.38853	Allosteric site (p=0.037)	1.01	RAC signal transduction; cell adhesion
	AGTPBP1	ATP/GTP Binding Carboxypeptidase 1	9	85589621	CAT	C	ENST00000337006	Asp928GlyfsTer4	34	0.33045	NA	0.56	Protein deglutamylation of tubulin and non-tubulin target proteins
F36	DNAH17	Dynein Axonemal Heavy Chain 17	17	78552800	CTT	C	ENST00000389840	Lys728AspfsTer19	29	0.60122	Ubiquitylation (p=0.0003); Amidation (p=0.0008); Magnesium binding (p=0.0008); Helix (p=0.001); Allosteric site (p=0.002)	0.86	Motor protein
	CCDC68	Coiled-Coil Domain Containing 68	18	54917969	CTT	C	ENST00000591504	Lys272ArgfsTer7	32	0.33586	NA	0.92	Cell cycle
	TMPRSS9	Transmembrane Serine Protease 9	19	2424222	G	GA	ENST00000648592	Arg895LysfsTer148	26.8	0.47312	NA	1.33	Protease
	EFHC1	EF-Hand Domain Containing 1	6	52452791	CATCAGACTTTG	C	ENST00000371068	Asp228ThrfsTer8	32	0.36902	NA	0.91	Cell cycle; mitosis
	LRWD1	Leucine Rich Repeats And WD Repeat Domain Containing 1	7	102468635	AG	A	ENST00000292616	Lys334AsnfsTer17	29	0.32776	NA	1.35	Chromatin regulation; DNA replication
	MCPH1	Microcephalin 1	8	6442069	T	TC	ENST00000344683	Gln196ProfsTer8	25.5	0.32468	Iron binding (p=7.1352e-05); Catalytic site (p=0.0006); Disulfide linkage (p=0.00156); Proteolytic cleavage (p=0.005); Signal helix (p=0.0055)	1.34	Chromosome condensation and DNA damage induced cellular responses; Neurogenesis
F43	ABCC4	ATP Binding Cassette Subfamily C Member 4 (PEL Blood Group)	13	95115988	A	AT	ENST00000645237	Asn823LysfsTer12	33	0.6784	Magnesium binding (p=0.021); Amidation (p=0.022); Allosteric site (p=0.025); Calcium binding (p=0.032); DNA binding (p=0.045)	0.65	Multidrug resistance
	GPBAR1	G Protein-Coupled Bile Acid Receptor 1	2	218262944	CT	C	ENST00000519574	Leu74ArgfsTer42	25.1	0.301	NA	1.57	Bile acid receptor
	WDR41	WD Repeat Domain 41	5	77489521	CA	C	ENST00000296679	Glu35AsnfsTer3	22.1	0.35925	Manganese binding (p=0.013); Strand (p=0.045)	1.05	Autophagy
*LOEUF=loss-of-function observed/expected upper bound fraction; <0.6 for Mendelian diseases
